# Supplementary material for: Circulation of polyclonal OXA-244-producing Escherichia coli lineages in Jerusalem, Israel
Source: JAC Antimicrob Resist. 2025 Nov 13;7(6):dlaf210. doi: 10.1093/jacamr/dlaf210 (PMC12611639; doi:10.1093/jacamr/dlaf210)
Supplement: dlaf210_Supplementary_Data [file dlaf210_supplementary_data.zip]

Archive with 2 entries (2 files):
- Supplementary_Materials_S2_20250919_2_JS.docx
- Supplementary_table_S1_20250919_revision_JS.xlsx
