# Supplementary material for: Circulation of polyclonal OXA-244-producing Escherichia coli lineages in Jerusalem, Israel
Source: JAC Antimicrob Resist. 2025 Nov 13;7(6):dlaf210. doi: 10.1093/jacamr/dlaf210 (PMC12611639; doi:10.1093/jacamr/dlaf210)
Supplement: dlaf210_Supplementary_Data [file dlaf210_supplementary_data.zip › Supplementary_table_S1_20250919_revision_JS.xlsx]

## Sheet: title page
Supplementary Table S1
Epidemiologic patient data and genomic data for all sequenced isolates
Manuscript title: Circulation of polyclonal OXA-244-producing Escherichia coli lineages in Jerusalem, Israel
Authors: Janko SATTLER, Yonatan OSTER, Helena M.B. SETH SMITH, Yukino GÜTLIN, Ayelet MICHAEL-GAYEGO, Dan RESHEF, Violeta TEMPER, Karsten BORGWARDT, Adrian EGLI, Jacob STRAHILEVITZ, Jacob MORAN-GILAD

## Sheet: clinical_metadata
Study ID	Isolation month	Mode of acquisition	Previous CPE carriare	CPE co-colonization	Hospitalized in the previous 6 months	Clinical infection side
MMC-J-0005	Mar	POIA	N	N	Y	none
MMC-J-0011	Mar	PRIA	N	N	Y	none
MMC-J-0014	Mar	HA	N	N	N	none
MMC-J-0018	Mar	PRIA	Y	N	N	none
MMC-J-0019	Jan	POIA	N	N	Y	none
MMC-J-0020	Mar	CA	N	N	N	none
MMC-J-0041	Jul	HA	N	N	Y	none
MMC-J-0045	Mar	POIA	Y	N	Y	none
MMC-J-0050	Jul	POIA	N	N	Y	none
MMC-J-0055	Mar	CA	N	N	N	none
MMC-J-0066	Jun	POIA	N	N	Y	none
MMC-J-0077	May	PRIA	N	N	Y	none
MMC-J-0078	May	POIA	N	N	Y	none
MMC-J-0085	Apr	POIA	Y	N	Y	none
MMC-J-0091	Apr	POIA	N	Y	Y	urine
MMC-J-0105	May	POIA	N	N	Y	none
MMC-J-0110	May	CA	Y	N	N	none
MMC-J-0125	Apr	POIA	N	N	Y	none
MMC-J-0142	May	HA	N	N	Y	none
MMC-J-0144	May	HA	N	Y	N	none
MMC-J2-0001	Jun	PRIA	N	Y	Y	none
MMC-J2-0002	Jun	POIA	N	N	N	none
MMC-J2-0003	Jul	POIA	Y	Y	Y	none
MMC-J2-0004	Jul	PRIA	N	Y	Y	none
MMC-J2-0005	Jul	POIA	N	N	Y	none
MMC-J2-0006	Jul	POIA	N	Y	Y	none
MMC-J2-0007	Jul	PRIA	N	N	Y	none
MMC-J2-0008	Jul	POIA	N	N	Y	none
MMC-J2-0009	Jul	CA	N	N	N	none
MMC-J2-0011	Jul	POIA	N	N	Y	sputum
MMC-J2-0012	Jul	PRIA	N	N	Y	none
MMC-J2-0013	Jul	POIA	Y	Y	Y	none
MMC-J3-0001	Jan	HA	N	N	Y	none
MMC-J3-0002	Jan	PRIA	N	Y	N	none
MMC-J3-0003	Feb	POIA	N	N	Y	none
MMC-J3-0004	Aug	POIA	Y	Y	Y	none
MMC-J3-0005	Aug	PRIA	Y	Y	Y	none
MMC-J3-0006	Aug	POIA	Y	N	Y	none
MMC-J3-0007	Aug	PRIA	N	N	Y	blood
MMC-J3-0008	Sep	PRIA	N	N	Y	none
MMC-J3-0010	Sep	PRIA	N	N	Y	none
MMC-J3-0011	Oct	CA	N	N	N	none
MMC-J3-0012	Feb	CA	N	N	N	none
MMC-J3-0013	Nov	PRIA	N	N	Y	none
MMC-J3-0014	Nov	POIA	N	N	Y	none
MMC-J3-0015	Nov	POIA	N	N	Y	none
MMC-J3-0016	Nov	POIA	N	N	Y	none
MMC-J3-0017	Nov	POIA	N	N	Y	none
MMC-J3-0018	Nov	PRIA	N	N	Y	none
MMC-J3-0019	Dec	POIA	N	N	Y	none
MMC-J3-0020	Dec	HA	N	N	Y	none
MMC-J3-0021	Dec	PRIA	N	N	Y	none
MMC-J3-0022	Dec	PRIA	N	N	Y	none

## Sheet: short_reads
	Raw reads			Assebmly
Study ID	Read number	Mean length	Coverage	Contig number	Largest contig	Total length	N50
MMC-J-0005	1575526	138.15	44.3546	229	182923	4907244	50343
MMC-J-0011	2315706	126.05	60.1701	118	382418	4851163	125739
MMC-J-0014	1522674	139.1	42.3711	227	208632	4998789	66560
MMC-J-0018	1375610	138.25	38.4082	164	228272	4951503	105326
MMC-J-0019	1600524	139	44.4254	216	179967	5007784	49854
MMC-J-0020	2473290	141	68.2043	132	274498	5113075	118401
MMC-J-0041	1536302	138.35	39.7609	109	325283	5345641	116319
MMC-J-0045	1682290	141.85	46.8293	96	344101	5095798	126631
MMC-J-0050	1325594	141.8	36.4388	172	237644	5158491	93421
MMC-J-0055	1710914	139	48.2028	106	371226	4933677	139241
MMC-J-0066	1410392	139.7	37.5672	112	478238	5244777	198116
MMC-J-0077	1695206	146.6	51.5743	23	861325	4818627	501899
MMC-J-0078	1428744	140.45	36.5515	141	373326	5489978	155827
MMC-J-0085	2313832	144.4	62.2322	104	465103	5368880	192237
MMC-J-0091	1552254	139.1	42.8871	161	182058	5034581	61113
MMC-J-0105	3277224	131	83.7867	152	262716	5123920	118890
MMC-J-0110	3219630	128.75	85.2085	31	953417	4864857	435503
MMC-J-0125	2931304	133.15	81.6813	173	208630	4778365	70074
MMC-J-0142	3626458	133.35	90.9892	97	430163	5314785	204145
MMC-J-0144	2227676	131.1	58.022	66	452986	5033407	208650
MMC-J2-0001	19303688	148.25	552.166	169	259860	5182812	86591
MMC-J2-0002	28399362	144.05	809.738	155	247871	5052160	94593
MMC-J2-0003	10777536	145.2	303.818	115	406129	5150779	236249
MMC-J2-0004	11975234	147.75	335.416	200	262747	5275057	76372
MMC-J2-0005	11852188	145.45	347.264	134	325151	4964233	147750
MMC-J2-0006	14259458	146.1	392.041	203	255472	5314009	81588
MMC-J2-0007	15024442	141.85	419.414	168	292456	5081415	109091
MMC-J2-0008	63709736	145.65	1748.32	442	281776	5307554	184562
MMC-J2-0009	10710102	146.5	290.866	139	397229	5394341	166162
MMC-J2-0011	43635240	145.3	1213.54	100	451898	5224530	208426
MMC-J2-0012	22737638	147.2	687.07	192	208630	4871383	69196
MMC-J2-0013	48852100	142.7	1465.11	38	904417	4758138	468339
MMC-J3-0001	36685340	145.6	987.082	199	274005	5411288	100194
MMC-J3-0002	32091438	146.35	909.505	80	604619	5163889	241203
MMC-J3-0003	29168962	147	798.413	132	394608	5370451	179085
MMC-J3-0004	27341700	147.8	823.716	161	235893	4905945	67746
MMC-J3-0005	28131580	147.6	807.754	144	365622	5140455	113344
MMC-J3-0006	25968546	147.55	769.951	168	230075	4976496	87476
MMC-J3-0007	34667204	143.15	975.022	181	292217	5089740	130206
MMC-J3-0008	30648962	141.7	812.907	156	257755	5342506	119924
MMC-J3-0010	20222056	146.9	565.019	170	225544	5257561	91144
MMC-J3-0011	16378462	148.45	457.564	132	548227	5313755	154297
MMC-J3-0012	25523896	148.4	778.14	161	358544	4867692	106567
MMC-J3-0013	20774096	146.4	583.622	255	168569	5211130	48786
MMC-J3-0014	26980250	144.8	767.578	197	239573	5089697	69946
MMC-J3-0015	29368190	143.95	830.632	160	328788	5089560	94073
MMC-J3-0016	31340466	145.15	865.03	196	335825	5258854	86923
MMC-J3-0017	37024606	143.4	1037.59	199	235976	5116968	88699
MMC-J3-0018	27398242	146.05	790.763	173	259088	5060320	69232
MMC-J3-0019	3697420	158	109.717	129	283693	5324547	90334
MMC-J3-0020	26695740	146.3	729.426	267	157624	5354329	56557
MMC-J3-0021	25817710	143.4	725.476	142	292217	5103212	113860
MMC-J3-0022	39204992	140.7	1113.36	213	198765	4954482	58366

## Sheet: long_reads
	Raw reads			Hybrid assebmly
Study ID	Read number	Mean length	Coverage	Contig number	Largest contig	Total length	N50
MMC-J-0020	174783	5642.9	188.425	5	5058752	5234341	5058752
MMC-J-0050	178800	5003.7	168.458	5	4862737	5310884	4862737
MMC-J-0066	178631	6000.8	200.044	8	4994958	5358466	4994958
MMC-J-0078	252701	5574.3	250.21	4	5213318	5629797	5213318
MMC-J-0085	99810	7174.3	130.885	3	5187660	5470956	5187660
MMC-J-0091	91474	7208.8	129.575	2	4961940	5089100	4961940
MMC-J-0105	42425	6892.7	55.2147	4	5182141	5296100	5182141

## Sheet: resistome
Study ID	Species (Centrifuge)	ST Achtman (EnteroBase)	Carbapenemases (ResFinder)	ESBL (ResFinder)	AmpC (ResFinder)	Other betalactamases (ResFinder)	Other resistance genes (ResFinder)	Plasmid determinants (PlasmidFinder)
MMC-J-0005	Escherichia coli	940	blaOXA-181	.	.	blaTEM-35	aadA1, dfrA1, mdf(A), qnrS1, mph(A), tet(B)	IncI1-I(Alpha)_1, IncX3_1, ColKP3_1, Col156_1, Col(pHAD28)_1, Col(MG828)_1
MMC-J-0011	Escherichia coli	15519	blaOXA-181	blaSHV-12	.	blaTEM-1B	mdf(A), sul2, aph(3'')-Ib, aph(6)-Id, tet(A), qnrS1, mph(A), erm(B), dfrA14, aac(3)-IIa	IncX3_1, ColKP3_1, Col156_1
MMC-J-0014	Escherichia coli	1598	blaOXA-48	blaCTX-M-15	.	blaTEM-1B	sul2, aph(3'')-Ib, aph(6)-Id, tet(A), erm(B), mdf(A), mph(A), sul1, qacE, aadA5, dfrA17	IncFIB(AP001918)_1, Col156_1, Col(MG828)_1, IncX1_1, IncFII_1, IncR_1, IncFIA_1, IncFII(pRSB107)_1
MMC-J-0018	Escherichia coli	44	blaOXA-48	.	.	.	mdf(A), dfrA17, aadA5, qacE, sul1, mph(A), tet(A), aph(6)-Id, aph(3'')-Ib, sul2	Col(BS512)_1, Col(MG828)_1, IncI1-I(Alpha)_1, IncFIA_1, IncFIB(AP001918)_1, IncFII(pRSB107)_1, Col156_1, Col(pHAD28)_1
MMC-J-0019	Escherichia coli	361	blaOXA-244	blaCTX-M-15	.	blaTEM-1B	mdf(A), dfrA12, qnrS1, floR, sul2, ant(3'')-Ia, cmlA1, tet(A), sul3, aac(3)-IId, lnu(F)	p0111_1, IncFIC(FII)_1, IncX1_1, IncFIB(AP001918)_1
MMC-J-0020	Escherichia coli	58	blaOXA-244	.	.	blaTEM-1B	mdf(A), dfrA17, aadA5, qacE, sul1, mph(A), sul2, aph(3'')-Ib, aph(6)-Id, tet(A)	IncFIB(AP001918)_1, Col156_1, IncFII(29)_1, IncX4_1, Col440I_1, Col(MG828)_1
MMC-J-0041	Escherichia coli	38	blaOXA-48	.	.	.	mdf(A)	IncFII(pCoo)_1, IncI2_1
MMC-J-0045	Escherichia coli	38	blaOXA-48	.	.	blaTEM-1B	mdf(A), dfrA17, aadA5, qacE, sul1, mph(A), aac(3)-IId	.
MMC-J-0050	Escherichia coli	361	blaOXA-244, blaNDM-5	.	.	blaTEM-1B	mdf(A), tet(A), sul2, floR, dfrA12, aadA2, qacE, sul1, mph(A), ant(3'')-Ia, cmlA1, aph(3')-Ia, sul3, lnu(F), aac(3)-IId	IncFIA_1, IncFII_1, IncFIB(AP001918)_1, IncFIC(FII)_1, IncFIB(H89-PhagePlasmid)_1, IncY_1
MMC-J-0055	Escherichia coli	10	blaOXA-244	blaCTX-M-15	blaCMY-138	.	mdf(A), mph(A), sul1, qacE, aadA5, dfrA17, qnrS1	Col156_1, IncB/O/K/Z_2, IncFII_1, Col(BS512)_1, ColpVC_1, Col(MG828)_1
MMC-J-0066	Escherichia coli	69	blaOXA-244	blaCTX-M-15	blaCMY-138	.	tet(A), aph(6)-Id, aph(3'')-Ib, sul2, erm(B), mph(A), sul1, qacE, aadA5, dfrA17, qnrS1	IncFIB(AP001918)_1, IncFII(pRSB107)_1, IncFIA_1, IncY_1, IncI1-I(Alpha)_1, IncX4_2, Col156_1
MMC-J-0077	Escherichia coli	372	blaOXA-181	.	.	.	qnrS1	ColKP3_1, IncX3_1, IncFIB(H89-PhagePlasmid)_1
MMC-J-0078	Escherichia coli	38	blaOXA-244	blaCTX-M-27	.	.	mdf(A), tet(A), aph(6)-Id, aph(3'')-Ib, sul2, mph(A), sul1, qacE, aadA5, dfrA17	IncFII_1, IncFIB(AP001918)_1, IncB/O/K/Z_2
MMC-J-0085	Escherichia coli	648	blaOXA-244	.	blaCMY-2	blaTEM-1A	mdf(A), floR, sul2, tet(A), qnrS1, aac(3)-IIa, aph(3')-Ia, aph(6)-Id, aph(3'')-Ib, sul3, aadA2	IncHI2A_1, IncHI2_1, IncY_1
MMC-J-0091	Escherichia coli	457	blaOXA-244	.	blaDHA-1	.	mdf(A), tet(A), aph(6)-Id, aph(3'')-Ib, sul2, mph(A), sul1, qnrB4, dfrA17	IncFIB(pB171)_1, IncFII(pRSB107)_1
MMC-J-0105	Escherichia coli	10	blaOXA-244	.	.	.	mdf(A)	IncFIB(AP001918)_1, Col156_1, IncFIC(FII)_1
MMC-J-0110	Escherichia coli	355	blaOXA-181	.	.	blaTEM-1B	qnrS1	IncX3_1, ColKP3_1, IncX4_1, Col(BS512)_1
MMC-J-0125	Escherichia coli	1598	blaOXA-48	blaCTX-M-15	.	blaTEM-1B	sul2, aph(3'')-Ib, aph(6)-Id, tet(A), erm(B), mdf(A), mph(A), sul1, qacE, aadA5, dfrA17	IncFIB(AP001918)_1, Col156_1, Col(MG828)_1, IncFII(pRSB107)_1, IncFIA_1, IncR_1
MMC-J-0142	Escherichia coli	648	blaOXA-48	blaCTX-M-27	blaDHA-1	blaTEM-1B	mdf(A), qnrB4, sul1, mph(A), tet(A), aph(6)-Id, aph(3'')-Ib, sul2, erm(B), dfrA17, aac(3)-IId	IncY_1, IncFIB(pB171)_1, IncFIA_1, Col156_1, ColRNAI_1, Col(MG828)_1, Col(BS512)_1
MMC-J-0144	Escherichia coli	69	blaOXA-181	.	.	blaTEM-1B	qnrS1, dfrA7, qacE, sul1, tet(A), aph(6)-Id, aph(3'')-Ib, sul2	IncFIB(H89-PhagePlasmid)_1, IncI1-I(Alpha)_1, IncX3_1, ColKP3_1
MMC-J2-0001	Escherichia coli	361	blaOXA-244, blaNDM-5	.	.	blaTEM-1B	mph(A), tet(A), sul2, floR, aac(3)-IId, dfrA12, aph(3')-Ia, lnu(F), mdf(A), cmlA1, ant(3'')-Ia, qacE, sul1, sul3	IncFIB(H89-PhagePlasmid)_1, IncY_1, IncFII_1, IncFIA_1, IncFIC(FII)_1, IncFIB(AP001918)_1, Col(pHAD28)_1
MMC-J2-0002	Escherichia coli	58	blaOXA-244	.	.	blaTEM-1B	mdf(A), mph(A), sul1, qacE, aadA5, dfrA17, sul2, aph(3'')-Ib, aph(6)-Id, tet(A)	IncFII(29)_1, IncFIB(AP001918)_1, Col156_1
MMC-J2-0003	Escherichia coli	69	blaOXA-244	.	.	blaTEM-1B	aph(6)-Id, aph(3'')-Ib, sul2, tet(A), qnrS1	IncFIA_1, IncFIC(FII)_1, IncFIB(AP001918)_1
MMC-J2-0004	Escherichia coli	361	blaOXA-244, blaNDM-5	blaCTX-M-3	.	blaTEM-1B	qacE, sul1, sul3, mph(A), tet(A), sul2, floR, aac(3)-IId, cmlA1, dfrA12, aph(3')-Ia, lnu(F), mdf(A)	IncFIB(AP001918)_1, Col(pHAD28)_1, IncFIB(H89-PhagePlasmid)_1, IncY_1, IncFII_1, IncI1-I(Alpha)_1, IncFIA_1, IncFIC(FII)_1
MMC-J2-0005	Escherichia coli	10	blaOXA-244	blaCTX-M-15	blaCMY-138	blaTEM-1B	dfrA14, mdf(A), tet(A), qnrS1, aph(6)-Id, sul2	IncB/O/K/Z_2, IncFIB(K)_1, pKPC-CAV1193_1, IncFIB(AP001918)_1, IncFIC(FII)_1, Col(BS512)_1
MMC-J2-0006	Escherichia coli	361	blaOXA-244, blaNDM-5	.	.	blaTEM-1B	sul1, qacE, sul3, mph(A), tet(A), sul2, floR, aac(3)-IId, dfrA12, aph(3')-Ia, lnu(F), mdf(A), cmlA1, ant(3'')-Ia	IncFIB(AP001918)_1, IncFIB(H89-PhagePlasmid)_1, IncY_1, IncFII_1, IncFIA_1, IncFIC(FII)_1
MMC-J2-0007	Escherichia coli	58	blaOXA-244	.	.	.	floR, aph(6)-Id, aph(3'')-Ib, sul2, qnrS1, dfrA14, mdf(A), aph(3')-Ia, mph(A), sul1, qacE, aadA5, dfrA17	IncFII(29)_1, IncFIB(AP001918)_1, IncX1_1, Col156_1, Col8282_1
MMC-J2-0008	Escherichia coli	69	blaOXA-244	blaCTX-M-15	.	.	ant(3'')-Ia, dfrA1, dfrA17, aadA5, qacE, sul1, mph(A), aph(3'')-Ib, aph(6)-Id, tet(A), erm(B), tet(B), qnrS1, sul2	IncB/O/K/Z_2, IncFII_1, IncFIA_1, IncFIB(AP001918)_1, Col156_1
MMC-J2-0009	Escherichia coli	17483	blaOXA-244	blaCTX-M-27	.	.	mdf(A), mph(A), sul1, qacE, aadA5, dfrA17, sul2, aph(3'')-Ib, aph(6)-Id, tet(A)	IncFII_1, IncFIB(AP001918)_1
MMC-J2-0011	Escherichia coli	131	blaOXA-244	blaCTX-M-15	.	.	mph(A), sul1, qacE, aadA5, dfrA17, erm(B)	IncY_1, IncP1_3, IncFIA_1, IncFIB(AP001918)_1, Col156_1, IncFII(pRSB107)_1
MMC-J2-0012	Escherichia coli	1598	blaOXA-48	blaCTX-M-15	.	blaTEM-1B	sul2, aph(3'')-Ib, aph(6)-Id, tet(A), erm(B), mdf(A), dfrA17, aadA5, qacE, sul1, mph(A)	ColRNAI_1, IncFIB(AP001918)_1, Col156_1, Col(MG828)_1, IncI1-I(Alpha)_1, IncFII(pRSB107)_1, IncR_1, IncFIA_1
MMC-J2-0013	Escherichia coli	537	blaOXA-48	.	.	.	.	IncX1_1, Col156_1
MMC-J3-0001	Escherichia coli	38	blaOXA-244	blaCTX-M-27	.	.	mdf(A)	IncFIB(AP001918)_1, IncFII_1
MMC-J3-0002	Escherichia coli	355	blaOXA-181	blaCTX-M-55	.	blaTEM-1B	lnu(F), aac(3)-IId, qnrS1	IncX3_1, IncR_1, IncFII_1, ColKP3_1
MMC-J3-0003	Escherichia coli	648	blaOXA-244	.	blaCMY-2	blaTEM-1A	aadA22, mdf(A), sul2, aph(3')-Ia, aph(6)-Id, aph(3'')-Ib, aac(3)-IIa, sul3, aadA2, qnrS1	IncHI2A_1, IncHI2_1, IncY_1
MMC-J3-0004	Escherichia coli	940	blaOXA-181	.	.	blaTEM-35	tet(B), mph(A), aadA1, dfrA1, mdf(A), qnrS1	IncX3_1, ColKP3_1, Col(pHAD28)_1
MMC-J3-0005	Escherichia coli	744	blaOXA-244, blaNDM-1	blaCTX-M-15	.	blaTEM-141, blaOXA-1	aph(6)-Id, aph(3'')-Ib, aadA5, dfrA17, catA1, qacE, sul1, aph(3')-Ia, mdf(A), qnrS1, aph(3')-VI, tet(B), mph(A), ant(2'')-Ia, ant(3'')-Ia, floR, aac(3)-IIa, aac(6')-Ib-cr, dfrA36	Col156_1, IncFIB(pNDM-Mar)_1, IncHI1B(pNDM-MAR)_1, IncX1_1
MMC-J3-0006	Escherichia coli	4981	blaOXA-244	blaCTX-M-15	.	.	erm(B), mdf(A), dfrA12, aadA2, qacE, sul1, mph(A)	Col(BS512)_1, IncFIB(AP001918)_1, IncFIA_1, IncFII_1
MMC-J3-0007	Escherichia coli	69	blaOXA-244	blaCTX-M-15	.	.	dfrA17, aadA5, qacE, sul1, mph(A), sul2, aph(3'')-Ib, aph(6)-Id, tet(A), erm(B), qnrS1	Col156_1, IncFII(pCoo)_1, IncFIA_1, IncFIB(AP001918)_1, IncFII(pRSB107)_1
MMC-J3-0008	Escherichia coli	648	blaOXA-48	.	blaCMY-2	.	mph(A), sul2, mdf(A), floR, tet(A), aph(6)-Id, aph(3'')-Ib, erm(B)	IncFII(pRSB107)_1, IncFIA_1, IncFIB(AP001918)_1
MMC-J3-0010	Escherichia coli	38	blaOXA-244	blaCTX-M-15	.	.	cmlA1, aadA2, dfrA12, aac(3)-IIa, dfrA1, mdf(A), sul2, aph(3'')-Ib, aph(6)-Id, aph(3')-Ia	ColpVC_1, Col(MG828)_1, IncY_1, IncFIC(FII)_1, IncFIB(AP001918)_1
MMC-J3-0011	Escherichia coli	131	blaOXA-244	blaCTX-M-15	.	.	dfrA17, aadA5, qacE, sul1, mph(A), erm(B)	IncFIA_1, IncFIB(AP001918)_1, ColRNAI_1, Col156_1, IncFII(pRSB107)_1
MMC-J3-0012	Escherichia coli	44	blaOXA-48	.	.	.	mdf(A), sul2, aph(3'')-Ib, aph(6)-Id, tet(A)	Col(pHAD28)_1, Col440I_1, Col(BS512)_1, Col(MG828)_1, IncFIA_1, IncFIB(AP001918)_1, IncFII(pRSB107)_1
MMC-J3-0013	Escherichia coli	58	blaOXA-244	.	blaCMY-2	blaTEM-1B	mph(A), sul1, qacE, aadA5, dfrA17, sul2, aph(3'')-Ib, aph(6)-Id, tet(A), mdf(A)	IncFIB(AP001918)_1, Col156_1, IncFII(29)_1
MMC-J3-0014	Escherichia coli	167	blaOXA-244	.	blaCMY-145	.	mdf(A)	IncFIA_1, IncFIB(AP001918)_1, IncI(Gamma)_1
MMC-J3-0015	Escherichia coli	167	blaOXA-244	.	blaCMY-145	blaTEM-35	mph(A), mdf(A), erm(B)	IncFIB(AP001918)_1, IncI(Gamma)_1, IncFIA_1, IncFII_1
MMC-J3-0016	Escherichia coli	4981	blaOXA-244	blaCTX-M-15	.	.	erm(B), mdf(A), mph(A), sul1, qacE, aadA2, dfrA12	IncFII_1, Col(BS512)_1, IncFIB(AP001918)_1, IncFIA_1
MMC-J3-0017	Escherichia coli	44	blaOXA-244	.	.	.	mdf(A), sitABCD, ant(3'')-Ia, tet(B)	Col156_1, Col(pHAD28)_1, IncHI1B(pNDM-MAR)_1, Col(MG828)_1, IncFIB(pNDM-Mar)_1, IncFIA_1, IncFIB(AP001918)_1
MMC-J3-0018	Escherichia coli	410	blaOXA-181	blaCTX-M-15	.	.	dfrA17, aadA5, qacE, sul1, tet(A), mph(A), mdf(A), sitABCD, qnrS1	IncI1-I(Alpha)_1, IncN_1, IncFIB(AP001918)_1, Col156_1, IncFIA_1, ColKP3_1
MMC-J3-0019	Escherichia coli	38	blaOXA-244	blaCTX-M-27	.	.	mdf(A), dfrA17, aadA5, qacE, sul1, mph(A), sul2, aph(3'')-Ib, aph(6)-Id, tet(A)	IncFIB(AP001918)_1, IncFII_1
MMC-J3-0020	Escherichia coli	10	blaOXA-244	.	.	.	mdf(A)	IncFIB(AP001918)_1, IncFIC(FII)_1, Col156_1
MMC-J3-0021	Escherichia coli	69	blaOXA-244	blaCTX-M-15	.	.	dfrA17, aadA5, qacE, sul1, mph(A), tet(A), aph(6)-Id, aph(3'')-Ib, sul2, erm(B), qnrS1	ColpVC_1, Col156_1, IncI1-I(Alpha)_1, IncFII(pRSB107)_1, IncFIA_1, IncFIB(AP001918)_1
MMC-J3-0022	Escherichia coli	1598	blaOXA-48	blaCTX-M-15	.	blaTEM-1B	tet(A), aph(6)-Id, aph(3'')-Ib, sul2, mdf(A)	IncFIA_1, IncFIB(AP001918)_1, IncFII(pRSB107)_1, Col(MG828)_1, Col156_1, IncFIB(pNDM-Mar)_1, IncHI1B(pNDM-MAR)_1, IncR_1

## Sheet: cgMLST and hierCC
Study ID	ST	HC0	HC2	HC5	HC10	HC20	HC50	HC100	HC200	HC400	HC1100	HC1500	HC2000	HC2350
MMC-J-0005	334155	334155	334155	334155	334155	334155	169568	24711	7253	8	8	5	2	1
MMC-J-0011	334160	334160	334160	334160	334160	334160	334160	268905	268905	268905	13	5	2	1
MMC-J-0014	334159	334159	334159	334159	334159	129479	51339	51339	3629	3629	13	5	2	1
MMC-J-0018	334150	334150	334150	334150	334150	194737	1271	1271	1271	1271	13	5	2	1
MMC-J-0019	334166	334166	334166	334166	334166	334166	10722	10722	10722	4920	4920	5	2	1
MMC-J-0020	334164	334164	334164	334164	334164	248159	57666	57666	3267	106	106	5	2	1
MMC-J-0041	334162	334162	334162	334162	334162	129262	20642	1244	59	59	59	59	2	1
MMC-J-0045	334153	334153	334153	334153	334153	129262	20642	1244	59	59	59	59	2	1
MMC-J-0050	334151	334151	334151	334151	270392	100177	10722	10722	10722	4920	4920	5	2	1
MMC-J-0055	334161	334161	334161	334161	334161	100196	100196	100196	13	13	13	5	2	1
MMC-J-0066	334158	334158	334158	334158	334158	21804	21804	46	32	32	32	32	2	1
MMC-J-0077	334152	334152	334152	334152	334152	334152	334152	2295	1272	1272	1272	1272	1	1
MMC-J-0078	334154	334154	334154	334154	334154	3769	2855	102	59	59	59	59	2	1
MMC-J-0085	334163	334163	334163	334163	334163	135668	119558	3996	2579	2579	1398	1398	1398	1
MMC-J-0091	334157	334157	334157	334157	334157	198078	3762	3762	3762	3261	3261	1248	2	1
MMC-J-0105	334168	334168	334168	334168	334168	334168	86345	8649	8649	37	13	5	2	1
MMC-J-0110	334169	334169	334169	334169	334169	334169	96550	96550	1437	1416	1416	1416	1	1
MMC-J-0125	334167	334167	334167	129479	129479	129479	51339	51339	3629	3629	13	5	2	1
MMC-J-0142	334165	334165	334165	334165	245790	1743	1743	1723	1696	1398	1398	1398	1398	1
MMC-J-0144	334156	334156	334156	334156	334156	334156	1204	46	32	32	32	32	2	1
MMC-J2-0001	334309	334309	334309	334309	270392	100177	10722	10722	10722	4920	4920	5	2	1
MMC-J2-0002	334314	334314	334314	334314	276226	248159	57666	57666	3267	106	106	5	2	1
MMC-J2-0003	334171	334171	334171	334171	334171	334171	139654	46	32	32	32	32	2	1
MMC-J2-0004	334173	334173	334173	270392	270392	100177	10722	10722	10722	4920	4920	5	2	1
MMC-J2-0005	334172	334172	334172	334172	325245	325245	174716	129422	37	37	13	5	2	1
MMC-J2-0006	334313	334313	334313	334151	270392	100177	10722	10722	10722	4920	4920	5	2	1
MMC-J2-0007	334311	334311	334311	331470	292174	248159	57666	57666	3267	106	106	5	2	1
MMC-J2-0008	334310	334310	334310	334310	308852	21804	21804	46	32	32	32	32	2	1
MMC-J2-0009	334170	334170	334170	334170	334154	3769	2855	102	59	59	59	59	2	1
MMC-J2-0011	334316	334316	334316	334316	93271	93271	22	22	22	22	7	7	7	1
MMC-J2-0012	334396	334396	334396	334396	129479	129479	51339	51339	3629	3629	13	5	2	1
MMC-J2-0013	334398	334398	334398	334398	334398	334398	334398	334398	11909	3466	26	26	1	1
MMC-J3-0001	334315	334315	334315	334315	334315	3769	2855	102	59	59	59	59	2	1
MMC-J3-0002	334312	334312	334312	334312	334312	334312	334312	56841	1437	1416	1416	1416	1	1
MMC-J3-0003	334332	334163	334163	334163	334163	135668	119558	3996	2579	2579	1398	1398	1398	1
MMC-J3-0004	334318	334318	334318	334318	334318	334155	169568	24711	7253	8	8	5	2	1
MMC-J3-0005	334319	334319	334319	334319	334319	334319	334319	1241	1241	37	13	5	2	1
MMC-J3-0006	334331	334331	334331	334331	334331	34489	22592	1149	177	177	13	5	2	1
MMC-J3-0007	334320	334320	334320	334320	334320	21804	21804	46	32	32	32	32	2	1
MMC-J3-0008	334317	334317	334317	334317	334317	334317	119558	3996	2579	2579	1398	1398	1398	1
MMC-J3-0010	334321	334321	334321	334321	334321	334321	35990	35990	59	59	59	59	2	1
MMC-J3-0011	334323	334323	334323	115200	93271	93271	22	22	22	22	7	7	7	1
MMC-J3-0012	334333	334333	334333	334333	334333	334333	1271	1271	1271	1271	13	5	2	1
MMC-J3-0013	334324	334324	334324	334324	276226	248159	57666	57666	3267	106	106	5	2	1
MMC-J3-0014	334326	334326	334326	334322	334322	155552	98944	23749	968	37	13	5	2	1
MMC-J3-0015	334322	334322	334322	334322	334322	155552	98944	23749	968	37	13	5	2	1
MMC-J3-0016	334327	334327	334327	334327	334327	34489	22592	1149	177	177	13	5	2	1
MMC-J3-0017	334330	334330	334330	334330	194737	194737	1271	1271	1271	1271	13	5	2	1
MMC-J3-0018	334328	334328	334328	334328	334328	72386	72386	1169	24	24	5	5	2	1
MMC-J3-0019	334176	334176	334176	334170	334154	3769	2855	102	59	59	59	59	2	1
MMC-J3-0020	334325	334325	334325	334325	297879	297879	86345	8649	8649	37	13	5	2	1
MMC-J3-0021	334308	334308	334308	334308	308852	21804	21804	46	32	32	32	32	2	1
MMC-J3-0022	334329	334329	334329	334329	129479	129479	51339	51339	3629	3629	13	5	2	1
